# Supplementary material for: Variant-Specific Analysis Reveals a Novel Long-Range RNA-RNA Interaction in SARS-CoV-2 Orf1a
Source: Int J Mol Sci. 2022 Sep 21;23(19):11050. doi: 10.3390/ijms231911050 (PMC9570297; doi:10.3390/ijms231911050)
Supplement: Supplementary file 1 [file ijms-23-11050-s001.zip]

Archive with 1 entries (1 files):
- ijms-1873228-supplementary.pdf
